# Supplementary material for: Integrating sign surveys and telemetry data for estimating brown bear (Ursus arctos) density in the Romanian Carpathians
Source: Ecol Evol. 2017 Aug 1;7(18):7134–44. doi: 10.1002/ece3.3177 (PMC5606905; doi:10.1002/ece3.3177)
Supplement: Supplementary file 2 [file ECE3-7-7134-s002.xlsx]

## Sheet: bear_transects_spring11
Transect	FV	Altit	Amestec	Conifere	Foioase	Dominant	BearsMin1	BearsMin2	BearsMin3	Julian1	Julian2	Julian3	Substrat1	Substrat2	Substrat3	Zapada1	Zapada2	Zapada3
H10	Herculian	750	0	0	40	Foioase	1	1	1	66	75	82	1	1	0	10	10	0
H11_1	Herculian	1012.5	30	12	30	Amestec	0	1	1	66	75	82	1	1	1	20	15	15
H11_2	Herculian	912.5	40	0	20	Amestec	0	1	1	66	77	82	1	0	0	13	0	0
H12	Herculian	1187.5	20	13	40	Foioase	0	0	1	66	77	82	1	1	1	40	30	15
H16	Herculian	737.5	0	0	60	Foioase	0	1	0	66	75	82	1	1	2	5	10	0
H17	Herculian	950	0	0	70	Foioase	0	0	1	67	75	82	1	1	1	30	10	15
H18	Herculian	1150	13	13	70	Foioase	0	1	1	67	75	83	1	1	1	50	30	20
H23	Herculian	1025	10	0	80	Foioase	0	0	0	67	75	83	1	0	2	30	0	5
H24	Herculian	1100	6	0	75	Foioase	0	0	0	67	75	83	1	0	2	40	0	0
L3	Lepsa	1075	50	0	30	Amestec	0	0	0	90	97	104	1	0	0	20	0	0
L7	Lepsa	875	40	0	40	Amestec	0	0	0	90	97	104	1	0	0	24	0	0
L8	Lepsa	1037.5	100	0	0	Amestec	0	0	0	90	97	104	1	0	1	3	0	8
L11	Lepsa	850	15	7	75	Foioase	1	1	1	90	97	104	0	0	1	0	0	5
L12	Lepsa	1262.5	90	10	0	Amestec	1	2	0	90	97	104	0	0	1	0	0	50
L14	Lepsa	800	50	0	40	Amestec	0	1	0	91	98	104	2	0	1	0	0	3
L15	Lepsa	1037.5	90	7	3	Amestec	1	1	0	90	97	104	0	0	1	0	0	10
L18	Lepsa	825	20	0	75	Foioase	2	1	0	91	98	105	0	0	1	0	0	60
M1	Madaras	1625	0	90	0	Conifere	0	1		88	97		1	0		50	0
M2	Madaras	1275	0	100	0	Conifere	1	1	2	89	97	104	1	1	1	30	25	30
M3	Madaras	1462.5	0	85	0	Conifere	0	0	1	89	97	110	1	1	1	25	30	25
M4	Madaras	1175	0	89	0	Conifere	0	1	1	88	97	104	0	1	1	0	20	30
M7	Madaras	1325	0	90	0	Conifere	0	0	0	88	97	104	1	1	1	20	20	25
M8	Madaras	1025	20	60	0	Conifere	0	0	1	88	97	104	1	1	1	20	25	10
M9	Madaras	1237.5	20	70	0	Conifere	1	1	1	89	97	104	1	0	1	30	0	30
M10	Madaras	1087.5	0	66	0	Conifere	0	0	1	89	97	104	1	0	1	30	0	30
M11	Madaras	1075	20	60	0	Conifere	1	1	2	89	97	104	1	2	1	30	0	10
M15	Madaras	1012.5	0	85	0	Conifere	2	2	2	88	97	104	0	2	1	0	0	15

## Sheet: bear_transects_winter11
Transect	FV	Altit	Amestec	Conifere	Foioase	Dominant	BearsMin1	BearsMin2	BearsMin3	BearsMin4	BearsMin5	Julian1	Julian2	Julian3	Julian4	Julian5	Substrat1	Substrat2	Substrat3	Substrat4	Substrat5	Zapada1	Zapada2	Zapada3	Zapada4	Zapada5
H10	Herculian	750	0	0	40	Foioase	0	0	0	0	0	321	328	334	341	348	2	2	2	1	1	0	0	0	12	10
H10_1	Herculian	775	20	0	80	Foioase	0	0	0	0	0	321	328	334	341	348	4	4	2	1	1	0	0	0	25	5
H11_1	Herculian	1012.5	30	12	30	Amestec	0	1	0	0	1	321	328	334	341	348	4	4	4	1	1	0	0	0	25	10
H11_2	Herculian	912.5	40	0	20	Amestec	0	1	1	0	0	321	328	334	341	348	4	2	4	1	1	0	0	0	3	5
H12	Herculian	1187.5	20	13	40	Foioase	1	0	1	0	1	321	328	334	341	348	4	4	2	1	1	0	0	0	20	6
H13	Herculian	662.5	0	0	100	Foioase	0	0	0	0	1	322	328	334	341	348	4	2	2	1	1	0	0	0	5	10
H17	Herculian	950	0	0	70	Foioase	0	0	0	0	2	321	329	335	342	348	4	4	4	1	1	0	0	0	20	10
H18	Herculian	1150	13	13	70	Foioase	0	0	0	0	1	321	329	335	342	348	2	4	4	1	1	0	0	0	20	10
H23	Herculian	1025	10	0	80	Foioase	0	0	0	0	0	322	329	335	342	348	2	2	2	1	1	0	0	0	30	10
H24	Herculian	1100	6	0	75	Foioase	1	0	1	0	1	322	329	335	342	348	4	4	2	1	1	0	0	0	30	15
H27	Herculian	792.5	30	10	60	Foioase	1	0	0	0	1	322	329	335	342	348	2	2	2	1	1	0	0	0	10	10
L3	Lepsa	1075	50	0	30	Amestec	1	0	0	2		325	336	341	347		2	2	1	1		0	0	3	1
L4	Lepsa	1250	80	0	0	Amestec	1	2	0	0		325	335	341	347		1	1	1	1		2	1	8	8
L7	Lepsa	875	40	0	40	Amestec	0	1	0	0		325	335	341	347		2	2	1	1		0	0	3	1
L8	Lepsa	1037.5	100	0	0	Amestec	1	0		0		325	335		347		2	2		1		0	0		3
L10	Lepsa	675	15	10	40	Foioase			0	0				341	347				1	3				5	0
L11	Lepsa	850	15	7	75	Foioase		0	0	0			335	341	346			2	1	3		0	7	0	0
L12	Lepsa	1262.5	90	10	0	Amestec	1	1	0	0		325	335	341	347		1	1	1	1		2	1	10	0
L14	Lepsa	800	50	0	40	Amestec		0	0	0			336	341	346			2	1	3			0	1	0
L15	Lepsa	1037.5	90	7	3	Amestec	0	1	0	1		325	335	342	346		2	1	1	3		0	0	8	0
L18	Lepsa	825	20	0	75	Foioase		1	0	1			335	341	347			2	1	3			0	2	0
L19	Lepsa	925	60	10	30	Amestec	0	0	0	0		326	336	341	347		2	2	1	3		0	0	3	0
L23	Lepsa	725	30	10	0	Amestec	0	0	0	0		326	336	342	347		2	2	1	3		0	0	8	0
M0	Madaras	1275	0	100	0	Conifere	1	1	0	0	1	318	325	332	339	346	2	4	4	1	1	0	0	0	5	10
M1	Madaras	1625	0	90	0	Conifere	0	0	0	0	1	318	325	332	339	346	4	4	4	1	1	0	0	0	6	10
M2	Madaras	1275	0	100	0	Conifere	2	0	1	0	1	318	325	332	339	346	4	4	4	1	1	0	0	0	20	20
M3	Madaras	1462.5	0	85	0	Conifere	1	0	1	0	1	318	325	332	339	346	4	4	4	1	1	0	0	2	20	30
M4	Madaras	1175	0	89	0	Conifere	1	0	1	0	0	318	325	332	339	346	4	4	4	1	1	0	0	0	5	10
M7	Madaras	1325	0	90	0	Conifere	1	1	1	0	0	317	325	332	339	345	4	4	4	1	1	0	0	0	5	5
M8	Madaras	1025	20	60	0	Conifere	1	0	0	0	2	317	325	332	339	345	4	4	4	1	1	0	0	0	5	4
M9	Madaras	1237.5	20	70	0	Conifere	1	1	0	1	1	317	324	332	338	345	4	4	4	4	1	0	0	0	0	6
M10	Madaras	1087.5	0	66	0	Conifere	1	0	0	0	1	317	324	331	338	345	4	4	4	4	1	0	0	0	0	3
M11	Madaras	1075	20	60	0	Conifere	1	1	1	1	0	317	324	331	338	345	2	2	2	3	3	0	0	0	0	0
M13	Madaras	862.5	0	95	5	Conifere	0	1	0	0	1	317	324	331	338	345	4	4	4	1	1	0	0	0	4	1
M14	Madaras	887.5	0	55	45	Conifere	0	0	1	0	1	317	324	331	338	345	4	4	4	3	3	0	0	0	0	0
M15	Madaras	1012.5	0	85	0	Conifere	0	0	0	0	0	317	324	331	338	345	2	2	2	2	3	0	0	0	0	0

## Sheet: bear_transects_spring12
Transect	FV	Altit	Amestec	Conifere	Foioase	Dominant	BearsMin1	BearsMin2	BearsMin3	BearsMin4	Zapada1	Zapada2	Zapada3	Zapada4	Substrat1	Substrat2	Substrat3	Substrat4	Julian1	Julian2	Julian3	Julian4
H10	Herculian	750	0	0	40	Foioase	0	0	0	0	25	0	0	0	1	2	2	2	86	93	100	107
H10_1	Herculian	775	20	0	80	Foioase	2	1	0	0	15	0	0	0	1	2	2	2	86	93	100	107
H11_1	Herculian	1012.5	30	12	30	Amestec	0	1	0	0	30	30	40	0	1	1	1	2	86	93	100	107
H11_2	Herculian	912.5	40	0	20	Amestec	0	0	1	0	0	0	5	0	2	2	1	2	86	93	100	107
H13	Herculian	662.5	0	0	100	Foioase	0	1	1	0	40	0	0	0	1	2	2	3	86	93	100	108
H17	Herculian	950	0	0	70	Foioase	1	1	1	1	20	30	0	0	1	1	2	2	87	93	101	108
H18	Herculian	1150	13	13	70	Foioase			0	0			0	0			3	3			101	108
H23	Herculian	1025	10	0	80	Foioase	2	0	1	1	40	20	20	0	1	1	1	3	87	93	101	108
H24	Herculian	1100	6	0	75	Foioase	1	1	1	0	40	0	30	0	1	2	1	3	87	93	101	108
H27	Herculian	792.5	30	10	60	Foioase	1	1	0	0	40	10	0	0	1	1	3	3	87	95	100	109
L10	Lepsa	675	15	10	40	Foioase	0	0	0	0	0	0	0	0	2	2	2	2	94	102	109	115
L11	Lepsa	850	15	7	75	Foioase	1	0	0	0	0	0	15	0	2	2	1	2	94	101	108	115
L12	Lepsa	1262.5	90	10	0	Amestec			0	0			15	15			1	1			108	115
L14	Lepsa	800	50	0	40	Amestec	0	0	0	0	20	0	0	0	1	2	2	2	94	101	108	115
L15	Lepsa	1037.5	90	7	3	Amestec	1	1	0	0	10	0	0	0	1	2	2	2	94	101	109	115
L18	Lepsa	825	20	0	75	Foioase	1	2	0	1	10	0	0	0	1	2	2	2	94	102	109	115
L19	Lepsa	925	60	10	30	Amestec			0	0			0	0			2	2			108	115
L23	Lepsa	725	30	10	0	Amestec			1	1			0	0			2	3			108	115
L3	Lepsa	1075	50	0	30	Amestec	0	0	0	1	0	50	15	0	2	1	1	2	94	101	108	115
L7	Lepsa	875	40	0	40	Amestec	0	0	0	0	5	0	15	0	1	2	1	2	94	101	108	115
L8	Lepsa	1037.5	100	0	0	Amestec	1	0	0	1	60	0	0	0	1	2	2	2	94	102	109	115
M0	Madaras	1275	0	100	0	Conifere	0		0	0	30		0	0	1		3	3	102		117	124
M1	Madaras	1625	0	90	0	Conifere			1	1			40	0			1	2			117	124
M10	Madaras	1087.5	0	66	0	Conifere	1	1	0	0	0	30	0	0	2	1	2	2	102	109	116	123
M11	Madaras	1075	20	60	0	Conifere	0	1	0	1	0	0	0	0	2	2	3	3	102	109	116	123
M13	Madaras	862.5	0	95	5	Conifere	1	0	0	0	30	0	0	0	1	3	3	3	102	110	116	123
M14	Madaras	887.5	0	55	45	Conifere	1	0	1	0	0	0	0	0	2	2	3	3	103	110	116	123
M15	Madaras	1012.5	0	85	0	Conifere	0	0	0	0	0	0	0	0	3	2	3	3	102	109	116	123
M2	Madaras	1275	0	100	0	Conifere		0	0	1		40	40	0		1	1	2		110	117	124
M4	Madaras	1175	0	89	0	Conifere			1	1			0	0			3	2			117	124
M7	Madaras	1325	0	90	0	Conifere		1	0	0		30	20	0		1	1	3		110	116	123
M8	Madaras	1025	20	60	0	Conifere	0	1	0	0	30	20	0	0	1	1	3	3	103	110	117	123
M9	Madaras	1237.5	20	70	0	Conifere	0	0	1	0	40	40	30	0	1	1	1	3	103	110	116	123
T10	Tarnave	716	0	0	0	Foioase	1	1	1	0	0	0	0	0	2	2	2	2	97	106	114	123
T11	Tarnave	554	0	0	0	Foioase	1	1	0	1	0	0	0	0	2	2	2	2	95	103	110	121
T12	Tarnave	480	0	0	0	Foioase	1	2	2	1	0	0	0	0	3	2	2	2	95	103	110	120
T14	Tarnave	567	0	0	0	Foioase	0	0	0	0	0	0	0	0	2	2	2	2	95	103	110	117
T16	Tarnave	557	0	0	0	Foioase	1	1	1	1	0	0	0	0	2	2	2	2	95	103	114	120
T17	Tarnave	406	0	0	0	Foioase	1	0	1	0	0	0	0	0	3	2	2	2	97	106	114	123
T18	Tarnave	424	0	0	0	Foioase	1	1	1	1	0	0	0	0	2	2	2	2	99	107	114	123
T19	Tarnave	507	0	0	0	Foioase	0	1	0	1	0	0	0	0	2	2	2	2	95	102	110	117
T20	Tarnave	384	0	0	0	Foioase	0	1	1	1	0	0	0	0	3	2	2	2	94	102	110	117
T24	Tarnave	569	0	0	0	Foioase	1	1	1	1	0	0	0	0	3	2	2	2	94	102	109	117
T26	Tarnave	430	0	0	0	Foioase	1	1	1	1	0	0	0	0	2	2	2	2	94	102	109	119
T29	Tarnave	684	0	0	0	Foioase	1	1	1	1	0	0	0	0	2	2	2	2	94	102	109	117
T3	Tarnave	679	0	0	0	Foioase	0	0	1	0	0	0	0	0	3	2	2	2	96	104	112	120
T4	Tarnave	874	0	0	0	Foioase	1	1	0	0	0	0	0	0	3	2	2	2	96	104	112	121
T6	Tarnave	1009	0	0	0	Foioase	1	0	1	0	0	0	0	0	3	2	2	2	97	106	114	123
T8	Tarnave	694	0	0	0	Foioase	1	0	0	0	0	0	0	0	3	2	2	2	96	104	112	120
