# Supplementary material for: Integrating sign surveys and telemetry data for estimating brown bear (Ursus arctos) density in the Romanian Carpathians
Source: Ecol Evol. 2017 Aug 1;7(18):7134–44. doi: 10.1002/ece3.3177 (PMC5606905; doi:10.1002/ece3.3177)
Supplement: Supplementary file 3 [file ECE3-7-7134-s003.txt]

#Appendix S3 - R script for estimating brown bear densities 

library(unmarked)
library(emdbook)

### open csv files one at a time and run analyses using code specified for each. Bellow is the code for Season 1
### SEASON 1 - Spring 2011

bear <- read.csv("bear_transects_spring11.csv") ### data for Season 1
names(bear)
str(bear)
bear$Forest <- bear$Conifere + bear$Foioase + bear$Amestec
attach(bear)

## setup 'unmarked' dataframe
## Added Auto = 1st order Markov dependency as detection covariate
## Need to read in get.auto function first

# 1st order Markov dependency 
# Was bear detected in previous survey?
# example: 1,0,3,0 to 0,1,0,1
get.auto<-function(y,n.auto){
  auto.y<-array(NA,dim=dim(y))
  auto.y[,1]<-0
  for(i in 1:nrow(auto.y)){
    for(j in 2:ncol(auto.y)){
      j.min<-max(1,j-n.auto)
      auto.y[i,j]<-max(y[i,(j-1):j.min])
    }}
  auto.y[is.na(auto.y)]<-0
  auto.y[auto.y>1]<-1
  return(auto.y)
}

# first prepare detection variables
JulianDay = matrix(cbind(Julian1, Julian2, Julian3))
JulianDay = matrix(scale(JulianDay), nrow=27, byrow=F)
SnowDepth = matrix(cbind(Zapada1, Zapada2, Zapada3))
SnowDepth = matrix(scale(SnowDepth), nrow=27, byrow=F)

# then create the unmarked object
bearMinUMF <- with(bear, {
  unmarkedFramePCount(
    y = cbind(BearsMin1, BearsMin2, BearsMin3),
    siteCovs = data.frame(FV, scale(Altit), scale(Amestec), scale(Conifere), scale(Foioase), scale(Forest), Dominant),
    obsCovs = list(Julian = JulianDay,
                   Substrat = cbind(Substrat1, Substrat2, Substrat3),
                   Zapada = SnowDepth,
                   Auto = get.auto(cbind(BearsMin1, BearsMin2, BearsMin3),1)))
  
})

# plot data
plot(bearMinUMF)
# examine data structure
str(bearMinUMF)

## Run detection models to identify the best variable for detection
Global.Min6 <- pcount(~1 ~FV+scale.Foioase., mixture="P", K=200, data=bearMinUMF)
Global.Min7 <- pcount(~scale.Altit. ~FV+scale.Foioase., mixture="P", K=200, data=bearMinUMF)
Global.Min8 <- pcount(~Dominant ~FV+scale.Foioase., mixture="P", K=200, data=bearMinUMF)
Global.Min9 <- pcount(~Julian +I(Julian^2)~FV+scale.Foioase., mixture="P", K=200, data=bearMinUMF)
Global.Min10 <- pcount(~scale.Altit.+Julian +I(Julian^2)~FV+scale.Foioase., mixture="P", K=200, data=bearMinUMF)
Global.Min11 <- pcount(~scale.Altit.+Dominant ~FV+scale.Foioase., mixture="P", K=200, data=bearMinUMF)
Global.Min12 <- pcount(~Auto~FV+scale.Foioase., mixture="P", K=200, data=bearMinUMF)
Global.Min13 <- pcount(~Julian~FV+scale.Foioase., mixture="P", K=200, data=bearMinUMF)
Global.Min14 <- pcount(~scale.Altit. +I(scale.Altit.^2)~FV+scale.Foioase., mixture="P", K=200, data=bearMinUMF)
Global.Min15 <- pcount(~Zapada ~FV+scale.Foioase., mixture="P", K=200, data=bearMinUMF)  #### BEST DETECTION MODEL
Global.Min16 <- pcount(~factor(Substrat)+scale.Altit. ~FV+scale.Foioase., mixture="P", K=200, data=bearMinUMF) 

modelList2 <- fitList(Null=Global.Min6, "Altit"=Global.Min7, 
                      "Dominant"=Global.Min8, 
                      "Julian +I(Julian^2)"=Global.Min9, 
                      "Altit+Julian +I(Julian^2)"=Global.Min10,
                      "Altit+Dominant"=Global.Min11,
                      "Julian"=Global.Min12,
                      "Auto"=Global.Min13,
                      "Altit +I(Altit^2)"=Global.Min14,
                      "Zapada"=Global.Min15,
                      "factor(Substrat)"=Global.Min16)

modSel2 <- modSel(modelList2, nullmod = 'Null')
modSel2

## Run sets of abundance models
Global.Null <- pcount(~Zapada ~1, mixture="P", K=200, data=bearMinUMF)
Global.Min1 <- pcount(~Zapada ~FV+scale.Altit., mixture="P", K=200, data=bearMinUMF)
Global.Min2 <- pcount(~Zapada ~FV, mixture="P", K=200, data=bearMinUMF)
Global.Min3 <- pcount(~Zapada ~scale.Altit., mixture="P", K=200, data=bearMinUMF)
Global.Min4 <- pcount(~Zapada ~scale.Altit.+Dominant, mixture="P", K=200, data=bearMinUMF)
Global.Min5 <- pcount(~Zapada ~Dominant, mixture="P", K=200, data=bearMinUMF)
Global.Min16 <- pcount(~Zapada ~scale.Altit.+scale.Conifere., mixture="P", K=200, data=bearMinUMF)
Global.Min17 <- pcount(~Zapada ~Dominant+scale.Amestec., mixture="P", K=200, data=bearMinUMF)
Global.Min18 <- pcount(~Zapada ~Dominant+scale.Conifere., mixture="P", K=200, data=bearMinUMF)
Global.Min19 <- pcount(~Zapada ~Dominant+scale.Foioase., mixture="P", K=200, data=bearMinUMF)
Global.Min20 <- pcount(~Zapada ~scale.Amestec.+scale.Foioase.+scale.Conifere., mixture="P", K=200, data=bearMinUMF)
Global.Min21 <- pcount(~Zapada ~Dominant+scale.Amestec., mixture="P", K=200, data=bearMinUMF)
Global.Min22 <- pcount(~Zapada ~Dominant+scale.Forest., mixture="P", K=200, data=bearMinUMF)
Global.Min23 <- pcount(~Zapada ~scale.Conifere., mixture="P", K=200, data=bearMinUMF)  #### BEST ABUNDANCE MODEL
Global.Min24 <- pcount(~Zapada ~scale.Foioase., mixture="P", K=200, data=bearMinUMF)
Global.Min25 <- pcount(~Zapada ~scale.Amestec., mixture="P", K=200, data=bearMinUMF)
Global.Min26 <- pcount(~Zapada ~scale.Forest., mixture="P", K=200, data=bearMinUMF)

## rank models by AIC
modelList1 <- fitList(Null=Global.Null, Min1=Global.Min1, Min2=Global.Min2, 
                      Min3=Global.Min3, Min5=Global.Min5, Min4=Global.Min4,
                      Min16=Global.Min16, Min17=Global.Min17, Min18=Global.Min18, Min19=Global.Min19,
                      Min20=Global.Min20, Min21=Global.Min21, Min22=Global.Min22,
                      Min23=Global.Min23, Min24=Global.Min24, Min25=Global.Min25, Min26=Global.Min26)
modSel1 <- modSel(modelList1, nullmod = 'Null')
modSel1
Global.Min23

## estimate model averaged probability of detection
detpredMin = predict(modelList1, type="det")  	
detpredMin

## estimate model averaged tracks(individuals) per transect
psipredMin = predict(modelList1, type="state")
psipredMin

## calculate mean and SE abundance per transect for each GMU
# for Season 1: rows 1:9 = Herculian, 10:17 = Lepsa, 18:27 = Madaras 
# below is the example for GMU Herculian for the rest we just took the outputs and plugged them in the code 

psipredMin=psipredMin[1:9,]
avg.Spring <- mean(psipredMin[,1])
se.Spring <- sqrt(sum((1/10^2)*psipredMin[,2]^2))# Pooled estimate for GMU Herculian using squared number of sites
cv.Spring <- se.Spring/avg.Spring
ci.lo.Spring <- avg.Spring - se.Spring * qnorm(0.975) # 95% CI
ci.hi.Spring <- avg.Spring + se.Spring * qnorm(0.975)

avg.Spring
se.Spring
cv.Spring
ci.lo.Spring
ci.hi.Spring

## Transform abundance on transects to density (Delta Method Variance: Density = Local Abundance /HR Size)
# est: point estimate 
# se: standard error
# cv: coefficient of variation
# ci: 95% confidence interval 

# SEASON 1 with 3 GMUs
abunds<-array(NA,dim=c(4,5))
rownames(abunds)<-c("GMU1","GMU2","GMU3","ALL")
colnames(abunds)<-c("est","se","cv","ci.lo","ci.up")
abunds[1:3,"est"]<-c(1.096,1.073,1.623)
abunds[1:3,"se"]<-c(0.132,0.141,0.206)
abunds[1:3,"ci.lo"]<-c(0.837,0.797,1.219)
abunds[1:3,"ci.up"]<-c(1.355,1.349,2.026)
abunds[4,"est"]<-mean(abunds[1:3,"est"])# Pooled estimate
abunds[4,"se"]<-sqrt(sum((1/3^2)*abunds[1:3,"se"]^2))# Pooled estimate
abunds[,"cv"]<-abunds[,"se"]/abunds[,"est"]
abunds[4,"ci.lo"]<-abunds[4,"est"]-qnorm(0.975)*abunds[4,"se"]
abunds[4,"ci.up"]<-abunds[4,"est"]+qnorm(0.975)*abunds[4,"se"]
abunds

############## MODIFIED TO GET SE DIRECTLY FROM OUTSIDE SOURCE
# Home Range Input 
# 50% Kernel density estimates from N=28 bears_seasons.
hr<-array(NA,dim=c(1,5))
rownames(hr)<-c("HR")
colnames(hr)<-c("est","se","cv","ci.lo","ci.up")
hr[,"est"]<-c(5.582340) #median
hr[,"ci.lo"]<-2.772345
hr[,"ci.up"]<-7.334289
hr[,"se"]<-1.097393 #se obtained through a bootstrapping procedure with 10,000 random sampling replacements
hr[,"cv"]<-hr[,"se"]/hr[,"est"]
hr


# Density Output (bears per 100 sq km)
dens<-array(NA,dim=c(4,5))
rownames(dens)<-c("GMU1","GMU2","GMU3","ALL")
colnames(dens)<-c("est","se","cv","ci.lo","ci.up")

# function assumes linear transect
t.length<-2 # 2 km transects
f1<-function(abunds.in,hr.in){abunds.in/(hr.in+2*sqrt(hr.in/pi)*t.length)}


for(i in 1:4){
  dens[i,"est"]<-100*f1(abunds[i,"est"],hr[1,"est"])
  
  dens[i,"se"]<-100*sqrt(deltavar(fun=abunds.in/(hr.in+2*sqrt(hr.in/pi)*t.length),
                                  meanval=c(abunds.in=abunds[i,"est"],hr.in=hr[1,"est"]),
                                  Sigma=c(abunds[i,"se"]^2,hr[1,"se"]^2))) # delta method
  
  dens[i,"cv"]<-dens[i,"se"]/dens[i,"est"]
  dens[i,"ci.lo"]<-dens[i,"est"]-qnorm(0.975)*dens[i,"se"]
  dens[i,"ci.up"]<-dens[i,"est"]+qnorm(0.975)*dens[i,"se"]
}

### Results
abunds
hr
dens


### FIGURES

## To do the Abund vs. best variable plot (Figure 4) we worked only on the best model per season
## for season1: Global.Min23
Global.Min23
#variable of this model is Conifere
Conifere
coef(Global.Min23)
confint(Global.Min23, type = "state", level = 0.95)
Global.Min23 <- nonparboot(Global.Min23, B = 100)
SE(Global.Min23, type = "state")

library("ggplot2")
preddata <- predict(Global.Min23, type = "state", appendData = TRUE)
qplot(Conifere, Predicted, data = preddata, geom = "line", xlab = "Conifer cover (%)", ylab = "Estimated abundance per transect", ylim = c(0, 6)) + geom_ribbon(aes(x = Conifere, ymin = lower, ymax = upper), alpha = 0.1, fill = "grey40") + geom_line(size = 1) + theme_bw() + theme(axis.line = element_line(size = 1, colour = "black"), panel.grid.major = element_blank(), panel.grid.minor = element_blank(), panel.border = element_blank(), panel.background = element_blank(), axis.text.x = element_text(size=26), axis.text.y = element_text(size=26), axis.title.x = element_text(size=30), axis.title.y = element_text(size=30))
#ggsave("qplot.png", plot = last_plot(), device = "png", path = 'D:\\unmarked_test\\S1', scale = 2, width = NA, height = NA, dpi = 600, limitsize = TRUE)


## Modavg parameters (Figure 3)
library("AICcmodavg")
##set up candidate models for season 1
Cand.mod <- list(Null=Global.Null, Min1=Global.Min1, Min2=Global.Min2, 
                      Min3=Global.Min3, Min5=Global.Min5, Min4=Global.Min4,
                      Min16=Global.Min16, Min17=Global.Min17, Min18=Global.Min18, Min19=Global.Min19,
                      Min20=Global.Min20, Min21=Global.Min21, Min22=Global.Min22,
                      Min23=Global.Min23, Min24=Global.Min24, Min25=Global.Min25, Min26=Global.Min26)
##give them names
Modnames <- c("Null", "Min1", "Min2", "Min3", "Min5", "Min4", "Min16", "Min17", "Min18", "Min19", "Min20", "Min21", "Min22", "Min23", "Min24", "Min25", "Min26")
##model selection
aictab(Cand.mod, Modnames)

#model average coef. for scale.Altit.
modavg(Cand.mod, parm = "scale.Altit.", modnames =
Modnames, second.ord = TRUE, nobs = NULL, uncond.se = "revised",
conf.level = 0.95, exclude = NULL, warn = TRUE, c.hat = 1,
parm.type = "lambda")
#model average coef. for scale.Conifere.
modavg(Cand.mod, parm = "scale.Conifere.", modnames =
Modnames, second.ord = TRUE, nobs = NULL, uncond.se = "revised",
conf.level = 0.95, exclude = NULL, warn = TRUE, c.hat = 1,
parm.type = "lambda")
#model average coef. for scale.Amestec.
modavg(Cand.mod, parm = "scale.Amestec.", modnames =
Modnames, second.ord = TRUE, nobs = NULL, uncond.se = "revised",
conf.level = 0.95, exclude = NULL, warn = TRUE, c.hat = 1,
parm.type = "lambda")
#model average coef. for scale.Foioase. 
modavg(Cand.mod, parm = "scale.Foioase.", modnames =
Modnames, second.ord = TRUE, nobs = NULL, uncond.se = "revised",
conf.level = 0.95, exclude = NULL, warn = TRUE, c.hat = 1,
parm.type = "lambda")
#model average coef. for scale.Forest.
modavg(Cand.mod, parm = "scale.Forest.", modnames =
Modnames, second.ord = TRUE, nobs = NULL, uncond.se = "revised",
conf.level = 0.95, exclude = NULL, warn = TRUE, c.hat = 1,
parm.type = "lambda")

library(ggplot2)
df <- data.frame(
trt = factor(c("Altitude", "Conifer", "Mixed", "Deciduous", "Forest")),
resp = c(-0.06, 0.36, -0.07, -0.21, 0.1),
group = factor(c("Altitude", "Conifer", "Mixed", "Deciduous", "Forest")),
se = c(0.28, 0.29, 0.31, 0.31, 0.21))

limits <- aes(ymax = resp + se, ymin=resp - se)

p <- ggplot(df, aes(y=resp, x=trt))
p + geom_point() + geom_errorbar(limits, width=0.2) + expand_limits(y=c(-0.80, 0.80))
cutoff <- data.frame( x = c(-Inf, Inf), y = 0, cutoff = factor(0) )
p + geom_pointrange(limits) + geom_line(aes( x, y, linetype = cutoff), cutoff) + coord_flip() + expand_limits(y=c(-0.80, 0.80)) + scale_x_discrete(limits=c("Altitude", "Conifer", "Mixed", "Deciduous", "Forest")) + theme_bw() + theme(axis.line = element_line(size = 0.5, colour = "black"), panel.grid.major = element_blank(), panel.grid.minor = element_blank(), panel.border = element_rect(size = 1.2, colour = "black"), panel.background = element_blank(), axis.text.x = element_text(size=26), axis.text.y = element_text(size=26), axis.title.x = element_text(size=30), axis.title.y = element_text(size=30))


 
